# Supplementary material for: BIMMER: a novel algorithm for detecting differential DNA methylation regions from MBDCap-seq data
Source: BMC Bioinformatics. 2014 Nov 6;15(Suppl 12):S6. doi: 10.1186/1471-2105-15-S12-S6 (PMC4243086; doi:10.1186/1471-2105-15-S12-S6)
Supplement: Additional File 1 — List of significantly differentially methylated genes reported by BIMMER. Differential methylation rates and methylation status are also provided. [file 1471-2105-15-S12-S6-S1.xlsx]

## Sheet: Sheet1
Gene Symbol	Differential Rate	Methylation Status
CDC5L	0.380952	0
BCL3	0.333333	0
C6orf123	0.333333	0
C6orf124	0.333333	0
COX6B1	0.333333	0
CRYAB	0.333333	0
GRIP2	0.333333	0
HSD17B1	0.333333	0
NAGLU	0.333333	0
OR5M11	0.333333	0
PHTF2	0.333333	0
PIH1D2	0.333333	0
PTPN12	0.333333	0
RSBN1L	0.333333	0
SFTPD	0.333333	0
TAAR6	0.333333	0
TAAR8	0.333333	0
C6orf192	0.31746	1
AKR1C4	0.285714	0
APOC2	0.285714	0
ATP6V1B2	0.285714	0
BAG4	0.285714	0
C10orf35	0.285714	0
C12orf34	0.285714	0
C7orf41	0.285714	0
CALM2	0.285714	0
CD1A	0.285714	0
CDX4	0.285714	0
COASY	0.285714	0
FAM24A	0.285714	0
GDF2	0.285714	0
GIMAP1	0.285714	0
GNG13	0.285714	0
HS3ST3A1	0.285714	0
IFNG	0.285714	0
IL26	0.285714	0
LYPLA2	0.285714	0
MYF6	0.285714	0
NUCKS1	0.285714	0
NUDT21	0.285714	0
PPP1R14C	0.285714	0
PSME2	0.285714	0
RBP3	0.285714	0
RHOD	0.285714	0
RIPK4	0.285714	0
RPL12	0.285714	0
SSX2	0.285714	0
STAP1	0.285714	0
SUSD2	0.285714	0
TCHP	0.285714	0
TSPAN15	0.285714	0
TWF2	0.285714	0
UCN3	0.285714	0
XAGE5	0.285714	0
ZNF117	0.285714	0
ZNF141	0.285714	0
ZNHIT3	0.285714	0
GDF10	0.269841	0
YPEL1	0.261905	0
RPE	0.258503	0
KCNK9	0.253968	0
MRPS25	0.253968	0
TCEAL3	0.253968	0
VNN2	0.25	1
NCOA3	0.246032	0
SRCRB4D	0.238095	1
ZNF654	0.238095	1
ABCC2	0.238095	0
ACADSB	0.238095	0
ACTL6B	0.238095	0
ALK	0.238095	0
ANKMY2	0.238095	0
AP1S1	0.238095	0
APOOL	0.238095	0
ARHGAP15	0.238095	0
ARHGDIG	0.238095	0
ASNSD1	0.238095	0
BIRC8	0.238095	0
C10orf125	0.238095	0
C16orf54	0.238095	0
C16orf74	0.238095	0
C19orf21	0.238095	0
C19orf52	0.238095	0
C1QBP	0.238095	0
C9orf117	0.238095	0
CAMP	0.238095	0
CCDC115	0.238095	0
CCDC37	0.238095	0
CCDC42	0.238095	0
CCDC48	0.238095	0
CCL23	0.238095	0
CCL24	0.238095	0
CCL26	0.238095	0
CCNJ	0.238095	0
CDYL2	0.238095	0
CHST13	0.238095	0
COL4A5	0.238095	0
COX8A	0.238095	0
CRIP3	0.238095	0
CYB5D1	0.238095	0
CYC1	0.238095	0
CYP11B2	0.238095	0
DCP1B	0.238095	0
DCUN1D3	0.238095	0
DDX18	0.238095	0
DPY19L2P4	0.238095	0
DZIP3	0.238095	0
EBI3	0.238095	0
ECHS1	0.238095	0
EIF2C4	0.238095	0
EN2	0.238095	0
ENPP1	0.238095	0
EPM2AIP1	0.238095	0
F13A1	0.238095	0
FSD1	0.238095	0
GAA	0.238095	0
GABARAPL3	0.238095	0
GABRR2	0.238095	0
GPR173	0.238095	0
GPR174	0.238095	0
GPR26	0.238095	0
GSTA5	0.238095	0
HBM	0.238095	0
HBZ	0.238095	0
HDDC3	0.238095	0
HIST1H1C	0.238095	0
HIST1H1T	0.238095	0
HIST1H4D	0.238095	0
HMHB1	0.238095	0
HMX2	0.238095	0
HSP90AB3P	0.238095	0
IFNW1	0.238095	0
IGF2R	0.238095	0
IGSF5	0.238095	0
IL17A	0.238095	0
IL2RB	0.238095	0
IMPG1	0.238095	0
JAGN1	0.238095	0
KCNK12	0.238095	0
KIAA0754	0.238095	0
LMAN2	0.238095	0
LOC729603	0.238095	0
LRRC19	0.238095	0
LRRC56	0.238095	0
LRSAM1	0.238095	0
LXN	0.238095	0
MFAP1	0.238095	0
MLL2	0.238095	0
MRPL28	0.238095	0
MRPS17	0.238095	0
NFE2L3	0.238095	0
NFKBIE	0.238095	0
NMUR1	0.238095	0
OR2A12	0.238095	0
OR2A2	0.238095	0
OR52L1	0.238095	0
OR5L1	0.238095	0
OR6S1	0.238095	0
ORAI1	0.238095	0
PALM	0.238095	0
PARP1	0.238095	0
PDCD2L	0.238095	0
PDGFB	0.238095	0
PDGFRL	0.238095	0
PFDN2	0.238095	0
PLEKHA8	0.238095	0
PLXNC1	0.238095	0
PNLIPRP2	0.238095	0
PNMT	0.238095	0
PSMD1	0.238095	0
PSMD14	0.238095	0
RAB6C	0.238095	0
RAB9A	0.238095	0
REG4	0.238095	0
RFPL4B	0.238095	0
RGS8	0.238095	0
RNASEH2C	0.238095	0
RPL24	0.238095	0
SAMD3	0.238095	0
SATB2	0.238095	0
SCGB1C1	0.238095	0
SERINC3	0.238095	0
SLC16A9	0.238095	0
SLC22A1	0.238095	0
SMCR5	0.238095	0
SPAST	0.238095	0
SPATA2L	0.238095	0
SSNA1	0.238095	0
STEAP1	0.238095	0
STK16	0.238095	0
STK17A	0.238095	0
STT3B	0.238095	0
STXBP1	0.238095	0
SUPV3L1	0.238095	0
TFAP2B	0.238095	0
TLX1	0.238095	0
TMEM105	0.238095	0
TMEM88	0.238095	0
TOR3A	0.238095	0
TRIP4	0.238095	0
TSFM	0.238095	0
TTLL2	0.238095	0
TUBA3C	0.238095	0
UBR1	0.238095	0
UFC1	0.238095	0
ULBP1	0.238095	0
USP5	0.238095	0
VPREB3	0.238095	0
WDFY1	0.238095	0
WDR75	0.238095	0
WSCD1	0.238095	0
ZBTB26	0.238095	0
ZC3H10	0.238095	0
ZNF16	0.238095	0
ZNF383	0.238095	0
ZNF420	0.238095	0
ZNF672	0.238095	0
ZNF79	0.238095	0
ZNF804B	0.238095	0
NME6	0.228571	0
RAB7L1	0.228571	0
PRR14	0.22619	0
TTC16	0.22619	0
COL9A1	0.222222	0
DLAT	0.222222	0
EBF3	0.222222	0
OAS2	0.222222	0
PIGW	0.222222	0
RGPD4	0.222222	0
YPEL3	0.222222	0
HSP90AB1	0.219048	0
MTRF1	0.219048	0
GPR137	0.217687	0
CAPRIN2	0.216931	0
ADAMTS3	0.214286	0
AQP11	0.214286	0
ASH2L	0.214286	0
BAHCC1	0.214286	0
BCAS4	0.214286	0
C21orf33	0.214286	0
CLU	0.214286	0
DARC	0.214286	0
DDX43	0.214286	0
2014-12-01	0.214286	0
EHHADH	0.214286	0
GPR156	0.214286	0
HTR1E	0.214286	0
KCTD16	0.214286	0
LYRM4	0.214286	0
MED31	0.214286	0
NHLH1	0.214286	0
OTX2	0.214286	0
PALM2-AKAP2	0.214286	0
PLAA	0.214286	0
PROM1	0.214286	0
PVRL2	0.214286	0
RAB11A	0.214286	0
RNF130	0.214286	0
THRSP	0.214286	0
TTLL3	0.214286	0
ZBTB6	0.214286	0
ZCCHC4	0.214286	0
ZNF257	0.214286	0
ANXA11	0.210884	0
ABCB5	0.209524	0
CSH2	0.206349	0
INPP1	0.206349	0
ITGAV	0.206349	0
LOC81691	0.206349	0
PTPN18	0.206349	0
SCN1A	0.206349	0
STK36	0.206349	0
TTC21B	0.206349	0
ZNF398	0.206349	0
CARD14	0.204082	0
C16orf55	0.202381	0
CCDC81	0.202381	0
CENPT	0.202381	0
DNAJC17	0.202381	0
KIAA1377	0.202381	0
LRRFIP2	0.202381	0
SMPDL3B	0.202381	0
CNNM1	0.2	0
CYP11B1	0.2	0
PDIA6	0.2	0
PER1	0.2	0
SRPK2	0.2	0
WTAP	0.2	0
RPS6KA2	0.198413	0
STEAP2	0.197279	0
TBC1D9B	0.196429	0
KIAA0913	0.195767	0
PHF15	0.190476	0
